# Supplementary material for: A Novel Key Features Screening Method Based on Extreme Learning Machine for Alzheimer’s Disease Study
Source: Front Aging Neurosci. 2022 May 25;14:888575. doi: 10.3389/fnagi.2022.888575 (PMC9177228; doi:10.3389/fnagi.2022.888575)
Supplement: Supplementary file 1 [file Table_1.XLSX]

## Sheet: ADNI2-AD-PHILIPS
	Image Data ID	Subject	Group	Sex	Age	Visit	Modality	Description	Type	Acq Date	Format
1	390346	006_S_4153	AD	M	82	30	fMRI	Resting State fMRI	Original	9/16/2013	DCM
2	293808	006_S_4153	AD	M	80	25	fMRI	Resting State fMRI	Original	3/27/2012	DCM
3	264986	006_S_4153	AD	M	80	24	fMRI	Resting State fMRI	Original	11/04/2011	DCM
4	293809	006_S_4153	AD	M	80	25	fMRI	Resting State fMRI	Original	3/27/2012	DCM
5	264987	006_S_4153	AD	M	80	24	fMRI	Resting State fMRI	Original	11/04/2011	DCM
6	335306	006_S_4153	AD	M	81	28	fMRI	Resting State fMRI	Original	9/18/2012	DCM
7	335307	006_S_4153	AD	M	81	28	fMRI	Resting State fMRI	Original	9/18/2012	DCM
8	340021	006_S_4192	AD	M	83	28	fMRI	Resting State fMRI	Original	10/15/2012	DCM
9	258600	006_S_4192	AD	M	82	22	fMRI	Resting State fMRI	Original	9/27/2011	DCM
10	340024	006_S_4192	AD	M	83	28	fMRI	Resting State fMRI	Original	10/15/2012	DCM
11	258605	006_S_4192	AD	M	82	22	fMRI	Resting State fMRI	Original	9/27/2011	DCM
12	302039	006_S_4192	AD	M	83	25	fMRI	Resting State fMRI	Original	5/07/2012	DCM
13	393209	006_S_4192	AD	M	84	30	fMRI	Resting State fMRI	Original	10/03/2013	DCM
14	302042	006_S_4192	AD	M	83	25	fMRI	Resting State fMRI	Original	5/07/2012	DCM
15	272407	006_S_4192	AD	M	83	24	fMRI	Resting State fMRI	Original	12/15/2011	DCM
16	272411	006_S_4192	AD	M	83	24	fMRI	Resting State fMRI	Original	12/15/2011	DCM
17	336552	006_S_4546	AD	M	72	25	fMRI	Resting State fMRI	Original	9/24/2012	DCM
18	287986	006_S_4546	AD	M	71	22	fMRI	Resting State fMRI	Original	3/05/2012	DCM
19	287992	006_S_4546	AD	M	71	22	fMRI	Resting State fMRI	Original	3/05/2012	DCM
20	310925	006_S_4546	AD	M	71	24	fMRI	Resting State fMRI	Original	6/18/2012	DCM
21	310931	006_S_4546	AD	M	71	24	fMRI	Resting State fMRI	Original	6/18/2012	DCM
22	336551	006_S_4546	AD	M	72	25	fMRI	Resting State fMRI	Original	9/24/2012	DCM
23	322000	006_S_4867	AD	M	75	22	fMRI	Resting State fMRI	Original	8/07/2012	DCM
24	362021	006_S_4867	AD	M	75	25	fMRI	Resting State fMRI	Original	3/04/2013	DCM
25	322009	006_S_4867	AD	M	75	22	fMRI	Resting State fMRI	Original	8/07/2012	DCM
26	394330	006_S_4867	AD	M	76	28	fMRI	Resting State fMRI	Original	10/14/2013	DCM
27	346359	006_S_4867	AD	M	75	24	fMRI	Resting State fMRI	Original	11/13/2012	DCM
28	346367	006_S_4867	AD	M	75	24	fMRI	Resting State fMRI	Original	11/13/2012	DCM
29	390453	013_S_5071	AD	M	77	25	fMRI	Resting State fMRI	Original	8/27/2013	DCM
30	343571	018_S_4696	AD	F	74	25	fMRI	Resting State fMRI	Original	11/01/2012	DCM
31	321520	018_S_4696	AD	F	73	24	fMRI	Resting State fMRI	Original	8/03/2012	DCM
32	301395	018_S_4696	AD	F	73	22	fMRI	Resting State fMRI	Original	5/01/2012	DCM
33	348646	018_S_4733	AD	M	76	25	fMRI	Resting State fMRI	Original	11/30/2012	DCM
34	306073	018_S_4733	AD	M	75	22	fMRI	Resting State fMRI	Original	5/23/2012	DCM
35	327941	018_S_4733	AD	M	76	24	fMRI	Resting State fMRI	Original	8/29/2012	DCM
36	360317	018_S_5074	AD	F	75	22	fMRI	Resting State fMRI	Original	2/15/2013	DCM
37	272535	019_S_4252	AD	F	87	24	fMRI	Resting State fMRI	Original	12/14/2011	DCM
38	300352	019_S_4252	AD	F	87	25	fMRI	Resting State fMRI	Original	4/24/2012	DCM
39	341972	019_S_4252	AD	F	88	28	fMRI	Resting State fMRI	Original	10/23/2012	DCM
40	396527	019_S_4252	AD	F	89	30	fMRI	Resting State fMRI	Original	10/17/2013	DCM
41	396530	019_S_4252	AD	F	89	30	fMRI	Resting State fMRI	Original	10/17/2013	DCM
42	412884	019_S_4477	AD	F	84	30	fMRI	Resting State fMRI	Original	2/06/2014	DCM
43	280778	019_S_4477	AD	F	82	22	fMRI	Resting State fMRI	Original	1/25/2012	DCM
44	322347	019_S_4477	AD	F	83	25	fMRI	Resting State fMRI	Original	8/07/2012	DCM
45	297106	019_S_4477	AD	F	82	24	fMRI	Resting State fMRI	Original	4/11/2012	DCM
46	359770	019_S_4477	AD	F	83	28	fMRI	Resting State fMRI	Original	2/13/2013	DCM
47	317435	019_S_4549	AD	M	79	24	fMRI	Resting State fMRI	Original	7/23/2012	DCM
48	300334	019_S_4549	AD	M	79	22	fMRI	Resting State fMRI	Original	4/23/2012	DCM
49	343285	019_S_4549	AD	M	80	25	fMRI	Resting State fMRI	Original	10/30/2012	DCM
50	363190	019_S_4549	AD	M	80	28	fMRI	Resting State fMRI	Original	3/13/2013	DCM
51	372599	019_S_5012	AD	M	77	25	fMRI	Resting State fMRI	Original	5/15/2013	DCM
52	358050	019_S_5012	AD	M	77	24	fMRI	Resting State fMRI	Original	2/05/2013	DCM
53	400431	019_S_5012	AD	M	77	28	fMRI	Resting State fMRI	Original	12/05/2013	DCM
54	415205	019_S_5019	AD	F	64	28	fMRI	Resting State fMRI	Original	11/15/2013	DCM
55	372471	019_S_5019	AD	F	64	25	fMRI	Resting State fMRI	Original	5/14/2013	DCM
56	345555	019_S_5019	AD	F	63	22	fMRI	Resting State fMRI	Original	11/07/2012	DCM
57	358811	019_S_5019	AD	F	63	24	fMRI	Resting State fMRI	Original	2/11/2013	DCM
58	248870	031_S_4024	AD	F	56	24	fMRI	Resting State fMRI	Original	7/29/2011	DCM
59	263860	031_S_4024	AD	F	57	25	fMRI	Resting State fMRI	Original	10/28/2011	DCM
60	297847	031_S_4024	AD	F	57	28	fMRI	Resting State fMRI	Original	4/16/2012	DCM
61	228872	031_S_4024	AD	F	56	22	fMRI	Resting State fMRI	Original	4/22/2011	DCM
62	415178	053_S_5070	AD	M	72	28	fMRI	Resting State fMRI	Original	2/21/2014	DCM
63	372254	053_S_5070	AD	M	72	24	fMRI	Resting State fMRI	Original	5/13/2013	DCM
64	357475	053_S_5070	AD	M	71	22	fMRI	Resting State fMRI	Original	1/31/2013	DCM
65	389296	053_S_5070	AD	M	72	25	fMRI	Resting State fMRI	Original	9/10/2013	DCM
66	376933	053_S_5208	AD	M	69	22	fMRI	Resting State fMRI	Original	6/17/2013	DCM
67	368413	100_S_5106	AD	M	74	22	fMRI	Resting State fMRI	Original	4/22/2013	DCM
68	291229	130_S_4589	AD	F	75	22	fMRI	Resting State fMRI	Original	3/19/2012	DCM
69	347092	130_S_4589	AD	F	76	25	fMRI	Resting State fMRI	Original	11/16/2012	DCM
70	323796	130_S_4589	AD	F	76	24	fMRI	Resting State fMRI	Original	8/13/2012	DCM
71	367094	130_S_4641	AD	F	75	28	fMRI	Resting State fMRI	Original	4/12/2013	DCM
72	342048	130_S_4641	AD	F	74	25	fMRI	Resting State fMRI	Original	10/10/2012	DCM
73	295969	130_S_4641	AD	F	74	22	fMRI	Resting State fMRI	Original	4/04/2012	DCM
74	316009	130_S_4641	AD	F	74	24	fMRI	Resting State fMRI	Original	7/11/2012	DCM
75	322371	130_S_4660	AD	F	78	24	fMRI	Resting State fMRI	Original	8/08/2012	DCM
76	342223	130_S_4660	AD	F	78	25	fMRI	Resting State fMRI	Original	10/17/2012	DCM
77	369943	130_S_4660	AD	F	78	28	fMRI	Resting State fMRI	Original	5/02/2013	DCM
78	300043	130_S_4660	AD	F	77	22	fMRI	Resting State fMRI	Original	4/18/2012	DCM
79	352396	130_S_4730	AD	F	82	25	fMRI	Resting State fMRI	Original	12/19/2012	DCM
80	306375	130_S_4730	AD	F	81	22	fMRI	Resting State fMRI	Original	5/23/2012	DCM
81	335235	130_S_4730	AD	F	81	24	fMRI	Resting State fMRI	Original	9/17/2012	DCM
82	376259	130_S_4730	AD	F	82	28	fMRI	Resting State fMRI	Original	6/12/2013	DCM
83	358899	130_S_4971	AD	M	77	24	fMRI	Resting State fMRI	Original	1/25/2013	DCM
84	342326	130_S_4971	AD	M	77	22	fMRI	Resting State fMRI	Original	10/17/2012	DCM
85	370085	130_S_4971	AD	M	77	25	fMRI	Resting State fMRI	Original	5/03/2013	DCM
86	341793	130_S_4982	AD	F	58	22	fMRI	Resting State fMRI	Original	10/23/2012	DCM
87	395989	130_S_4982	AD	F	59	28	fMRI	Resting State fMRI	Original	10/25/2013	DCM
88	358857	130_S_4982	AD	F	59	24	fMRI	Resting State fMRI	Original	1/25/2013	DCM
89	369299	130_S_4982	AD	F	59	25	fMRI	Resting State fMRI	Original	4/26/2013	DCM
90	353265	130_S_4984	AD	F	73	24	fMRI	Resting State fMRI	Original	1/04/2013	DCM
91	392395	130_S_4984	AD	F	74	28	fMRI	Resting State fMRI	Original	9/27/2013	DCM
92	342278	130_S_4984	AD	F	73	22	fMRI	Resting State fMRI	Original	10/17/2012	DCM
93	342915	130_S_4990	AD	F	75	22	fMRI	Resting State fMRI	Original	10/26/2012	DCM
94	369264	130_S_4990	AD	F	76	25	fMRI	Resting State fMRI	Original	4/26/2013	DCM
95	347402	130_S_4997	AD	F	61	22	fMRI	Resting State fMRI	Original	11/19/2012	DCM
96	360702	130_S_5006	AD	F	69	24	fMRI	Resting State fMRI	Original	2/15/2013	DCM
97	373027	130_S_5006	AD	F	69	25	fMRI	Resting State fMRI	Original	5/17/2013	DCM
98	398911	130_S_5006	AD	F	69	28	fMRI	Resting State fMRI	Original	11/19/2013	DCM
99	348491	130_S_5006	AD	F	68	22	fMRI	Resting State fMRI	Original	11/14/2012	DCM
100	358777	130_S_5059	AD	M	72	22	fMRI	Resting State fMRI	Original	2/06/2013	DCM
