# Supplementary material for: A Novel Key Features Screening Method Based on Extreme Learning Machine for Alzheimer’s Disease Study
Source: Front Aging Neurosci. 2022 May 25;14:888575. doi: 10.3389/fnagi.2022.888575 (PMC9177228; doi:10.3389/fnagi.2022.888575)
Supplement: Supplementary file 2 [file Table_2.XLSX]

## Sheet: ADNI2-CN-PHILIPS-LJ_3_15_2020
	Image Data ID	Subject	Group	Sex	Age	Visit	Modality	Description	Type	Acq Date	Format
1	240811	002_S_0413	CN	F	82	26	fMRI	Resting State fMRI	Original	6/16/2011	DCM
2	259806	002_S_4264	CN	F	74	22	fMRI	Resting State fMRI	Original	10/05/2011	DCM
3	389367	006_S_4150	CN	M	76	30	fMRI	Resting State fMRI	Original	9/10/2013	DCM
4	336212	006_S_4150	CN	M	75	28	fMRI	Resting State fMRI	Original	9/21/2012	DCM
5	265125	006_S_4150	CN	M	74	24	fMRI	Resting State fMRI	Original	11/07/2011	DCM
6	336216	006_S_4150	CN	M	75	28	fMRI	Resting State fMRI	Original	9/21/2012	DCM
7	265132	006_S_4150	CN	M	74	24	fMRI	Resting State fMRI	Original	11/07/2011	DCM
8	289846	006_S_4150	CN	M	75	25	fMRI	Resting State fMRI	Original	3/12/2012	DCM
9	289854	006_S_4150	CN	M	75	25	fMRI	Resting State fMRI	Original	3/12/2012	DCM
10	349320	006_S_4357	CN	F	75	28	fMRI	Resting State fMRI	Original	12/04/2012	DCM
11	349326	006_S_4357	CN	F	75	28	fMRI	Resting State fMRI	Original	12/04/2012	DCM
12	268914	006_S_4357	CN	F	74	22	fMRI	Resting State fMRI	Original	11/28/2011	DCM
13	405706	006_S_4357	CN	F	76	30	fMRI	Resting State fMRI	Original	1/22/2014	DCM
14	286461	006_S_4357	CN	F	74	24	fMRI	Resting State fMRI	Original	2/24/2012	DCM
15	286464	006_S_4357	CN	F	74	24	fMRI	Resting State fMRI	Original	2/24/2012	DCM
16	311257	006_S_4357	CN	F	74	25	fMRI	Resting State fMRI	Original	6/19/2012	DCM
17	311258	006_S_4357	CN	F	74	25	fMRI	Resting State fMRI	Original	6/19/2012	DCM
18	298510	006_S_4449	CN	F	67	24	fMRI	Resting State fMRI	Original	4/19/2012	DCM
19	279468	006_S_4449	CN	F	67	22	fMRI	Resting State fMRI	Original	1/19/2012	DCM
20	279472	006_S_4449	CN	F	67	22	fMRI	Resting State fMRI	Original	1/19/2012	DCM
21	319632	006_S_4449	CN	F	68	25	fMRI	Resting State fMRI	Original	7/30/2012	DCM
22	319634	006_S_4449	CN	F	68	25	fMRI	Resting State fMRI	Original	7/30/2012	DCM
23	362889	006_S_4449	CN	F	68	28	fMRI	Resting State fMRI	Original	3/12/2013	DCM
24	326298	006_S_4485	CN	M	74	25	fMRI	Resting State fMRI	Original	8/24/2012	DCM
25	326301	006_S_4485	CN	M	74	25	fMRI	Resting State fMRI	Original	8/24/2012	DCM
26	303081	006_S_4485	CN	M	74	24	fMRI	Resting State fMRI	Original	5/11/2012	DCM
27	281881	006_S_4485	CN	M	73	22	fMRI	Resting State fMRI	Original	2/01/2012	DCM
28	303083	006_S_4485	CN	M	74	24	fMRI	Resting State fMRI	Original	5/11/2012	DCM
29	361294	006_S_4485	CN	M	74	28	fMRI	Resting State fMRI	Original	2/26/2013	DCM
30	281887	006_S_4485	CN	M	73	22	fMRI	Resting State fMRI	Original	2/01/2012	DCM
31	363620	010_S_4345	CN	M	71	28	fMRI	Resting State fMRI	Original	3/12/2013	DCM
32	337404	010_S_4345	CN	M	71	25	fMRI	Resting State fMRI	Original	9/20/2012	DCM
33	283913	010_S_4442	CN	F	74	22	fMRI	Resting State fMRI	Original	2/07/2012	DCM
34	319211	010_S_4442	CN	F	75	24	fMRI	Resting State fMRI	Original	7/20/2012	DCM
35	238540	012_S_4026	CN	M	74	22	fMRI	Resting State fMRI	Original	5/26/2011	DCM
36	253525	012_S_4026	CN	M	74	24	fMRI	Resting State fMRI	Original	8/30/2011	DCM
37	375151	013_S_4579	CN	M	86	28	fMRI	Resting State fMRI	Original	6/04/2013	DCM
38	340743	013_S_4580	CN	F	70	25	fMRI	Resting State fMRI	Original	10/15/2012	DCM
39	369618	013_S_4580	CN	F	70	24	fMRI	Resting State fMRI	Original	7/02/2012	DCM
40	296863	013_S_4580	CN	F	70	22	fMRI	Resting State fMRI	Original	4/05/2012	DCM
41	314505	013_S_4616	CN	M	85	24	fMRI	Resting State fMRI	Original	6/25/2012	DCM
42	343935	013_S_4616	CN	M	85	25	fMRI	Resting State fMRI	Original	10/25/2012	DCM
43	320519	018_S_4257	CN	M	80	25	fMRI	Resting State fMRI	Original	7/31/2012	DCM
44	321439	018_S_4313	CN	F	78	25	fMRI	Resting State fMRI	Original	8/01/2012	DCM
45	268925	018_S_4313	CN	F	77	22	fMRI	Resting State fMRI	Original	11/28/2011	DCM
46	401398	018_S_4313	CN	F	79	30	fMRI	Resting State fMRI	Original	12/12/2013	DCM
47	266634	018_S_4349	CN	F	71	22	fMRI	Resting State fMRI	Original	11/15/2011	DCM
48	315798	018_S_4349	CN	F	72	25	fMRI	Resting State fMRI	Original	7/10/2012	DCM
49	399633	018_S_4349	CN	F	74	30	fMRI	Resting State fMRI	Original	11/26/2013	DCM
50	296891	018_S_4349	CN	F	72	24	fMRI	Resting State fMRI	Original	4/10/2012	DCM
51	348166	018_S_4349	CN	F	73	28	fMRI	Resting State fMRI	Original	11/28/2012	DCM
52	403913	018_S_4399	CN	F	80	30	fMRI	Resting State fMRI	Original	1/06/2014	DCM
53	301492	018_S_4399	CN	F	78	24	fMRI	Resting State fMRI	Original	5/02/2012	DCM
54	327813	018_S_4399	CN	F	79	25	fMRI	Resting State fMRI	Original	8/29/2012	DCM
55	354839	018_S_4399	CN	F	79	28	fMRI	Resting State fMRI	Original	1/11/2013	DCM
56	272223	018_S_4399	CN	F	78	22	fMRI	Resting State fMRI	Original	12/15/2011	DCM
57	273503	018_S_4400	CN	M	71	22	fMRI	Resting State fMRI	Original	12/20/2011	DCM
58	296638	018_S_4400	CN	M	72	24	fMRI	Resting State fMRI	Original	4/09/2012	DCM
59	409002	018_S_4400	CN	M	73	30	fMRI	Resting State fMRI	Original	1/28/2014	DCM
60	316619	018_S_4400	CN	M	72	25	fMRI	Resting State fMRI	Original	7/17/2012	DCM
61	353130	018_S_4400	CN	M	72	28	fMRI	Resting State fMRI	Original	1/02/2013	DCM
62	306127	019_S_4367	CN	F	66	25	fMRI	Resting State fMRI	Original	5/22/2012	DCM
63	401663	019_S_4367	CN	F	67	30	fMRI	Resting State fMRI	Original	12/12/2013	DCM
64	288745	019_S_4367	CN	F	65	24	fMRI	Resting State fMRI	Original	3/06/2012	DCM
65	269279	019_S_4367	CN	F	65	22	fMRI	Resting State fMRI	Original	11/30/2011	DCM
66	347150	019_S_4367	CN	F	66	28	fMRI	Resting State fMRI	Original	11/19/2012	DCM
67	338813	019_S_4835	CN	M	80	24	fMRI	Resting State fMRI	Original	10/08/2012	DCM
68	355339	019_S_4835	CN	M	80	25	fMRI	Resting State fMRI	Original	1/15/2013	DCM
69	246871	031_S_4021	CN	M	67	24	fMRI	Resting State fMRI	Original	7/26/2011	DCM
70	261918	031_S_4021	CN	M	67	25	fMRI	Resting State fMRI	Original	10/20/2011	DCM
71	370595	031_S_4021	CN	M	69	30	fMRI	Resting State fMRI	Original	5/06/2013	DCM
72	270397	031_S_4032	CN	F	71	25	fMRI	Resting State fMRI	Original	12/05/2011	DCM
73	371750	031_S_4032	CN	F	72	30	fMRI	Resting State fMRI	Original	5/09/2013	DCM
74	234917	031_S_4032	CN	F	70	22	fMRI	Resting State fMRI	Original	5/09/2011	DCM
75	337977	031_S_4218	CN	M	82	28	fMRI	Resting State fMRI	Original	10/02/2012	DCM
76	292605	031_S_4218	CN	M	81	25	fMRI	Resting State fMRI	Original	3/23/2012	DCM
77	274090	031_S_4218	CN	M	81	24	fMRI	Resting State fMRI	Original	12/08/2011	DCM
78	391167	031_S_4218	CN	M	83	30	fMRI	Resting State fMRI	Original	9/18/2013	DCM
79	255986	031_S_4218	CN	M	81	22	fMRI	Resting State fMRI	Original	9/08/2011	DCM
80	325233	031_S_4496	CN	F	77	25	fMRI	Resting State fMRI	Original	8/20/2012	DCM
81	362235	031_S_4496	CN	F	77	28	fMRI	Resting State fMRI	Original	3/07/2013	DCM
82	290815	053_S_4578	CN	F	69	22	fMRI	Resting State fMRI	Original	3/16/2012	DCM
83	366388	053_S_4578	CN	F	70	28	fMRI	Resting State fMRI	Original	4/10/2013	DCM
84	337993	053_S_4578	CN	F	70	25	fMRI	Resting State fMRI	Original	10/03/2012	DCM
85	309727	053_S_4578	CN	F	69	24	fMRI	Resting State fMRI	Original	6/08/2012	DCM
86	289559	100_S_4469	CN	M	66	22	fMRI	Resting State fMRI	Original	3/08/2012	DCM
87	289656	100_S_4511	CN	M	70	22	fMRI	Resting State fMRI	Original	3/09/2012	DCM
88	289588	130_S_4343	CN	M	80	24	fMRI	Resting State fMRI	Original	3/06/2012	DCM
89	267713	130_S_4352	CN	M	84	22	fMRI	Resting State fMRI	Original	11/15/2011	DCM
90	285316	130_S_4352	CN	M	84	24	fMRI	Resting State fMRI	Original	2/15/2012	DCM
91	346744	130_S_4352	CN	M	85	28	fMRI	Resting State fMRI	Original	11/14/2012	DCM
92	399995	130_S_4352	CN	M	86	30	fMRI	Resting State fMRI	Original	12/04/2013	DCM
93	365086	136_S_0186	CN	F	87	28	fMRI	Resting State fMRI	Original	10/11/2012	DCM
94	285011	136_S_4269	CN	F	66	24	fMRI	Resting State fMRI	Original	2/15/2012	DCM
95	330165	136_S_4269	CN	F	67	25	fMRI	Resting State fMRI	Original	8/09/2012	DCM
96	264214	136_S_4269	CN	F	66	22	fMRI	Resting State fMRI	Original	10/31/2011	DCM
97	401073	136_S_4269	CN	F	68	30	fMRI	Resting State fMRI	Original	12/06/2013	DCM
98	336199	136_S_4433	CN	F	78	24	fMRI	Resting State fMRI	Original	9/18/2012	DCM
99	308403	136_S_4726	CN	F	72	22	fMRI	Resting State fMRI	Original	6/05/2012	DCM
100	308418	136_S_4727	CN	F	73	22	fMRI	Resting State fMRI	Original	6/05/2012	DCM
